# Supplementary material for: Diel Cycle Proteomics: Illuminating Molecular Dynamics in Purple Bacteria for Optimized Biotechnological Applications
Source: Int J Mol Sci. 2024 Mar 2;25(5):2934. doi: 10.3390/ijms25052934 (PMC10931921; doi:10.3390/ijms25052934)
Supplement: Supplementary file 1 [file ijms-25-02934-s001.zip]

Archive with 1 entries (1 files):
- ijms-2878906-supplementary.pdf
